# Supplementary material for: Analysis of the Expression and Prognostic Value of Annexin Family Proteins in Bladder Cancer
Source: Front Genet. 2021 Aug 13;12:731625. doi: 10.3389/fgene.2021.731625 (PMC8414640; doi:10.3389/fgene.2021.731625)
Supplement: Supplementary file 1 [file Table_1.xlsx]

## Sheet: Sheet1
TABLE S1 | Transcription expression of ANXA family members between MIBC and NMIBC(Oncomine)
Gene	References	Types of sample		Fold change		p-Value		t-test
ANXA1	Sanchez-Carbayo Bladder 2 （157）	MIBC（81） VS NMIBC（28）		2.494		0.000112		4.042
	Dyrskjot Bladder 3 （60）	MIBC（13） VS NMIBC（33）		2.91		0.000917		3.507
	Lee Bladder（256）	MIBC（62） VS NMIBC（126）		3.689		0.000176		1.989
ANXA2	Sanchez-Carbayo Bladder 2 （157）	MIBC（81） VS NMIBC（28）		1.124		0.134		1.115
	Dyrskjot Bladder 3 （60）	MIBC（13） VS NMIBC（33）		1.783		0.000279		4.06
	Lee Bladder（256）	MIBC（62） VS NMIBC（126）		1.444		0.002		2.9
ANXA3	Sanchez-Carbayo Bladder 2 （157）	MIBC（81） VS NMIBC（28）		2.411		0.000386		3.598
	Dyrskjot Bladder 3 （60）	MIBC（13） VS NMIBC（33）		2.295		0.005		2.838
	Lee Bladder（256）	MIBC（62） VS NMIBC（126）		1.528		0.002		3.028
ANXA4	Sanchez-Carbayo Bladder 2 （157）	MIBC（81） VS NMIBC（28）		-1.171		0.922		-1.441
	Dyrskjot Bladder 3 （60）	MIBC（13） VS NMIBC（33）		-1.235		0.906		-1.337
	Lee Bladder（256）	MIBC（62） VS NMIBC（126）		-1.162		0.928		-1.466
ANXA5	Sanchez-Carbayo Bladder 2 （157）	MIBC（81） VS NMIBC（28）		1.648		3.85e-05		4.352
	Dyrskjot Bladder 3 （60）	MIBC（13） VS NMIBC（33）		2.206		4.3e-05		4.381
	Lee Bladder（256）	MIBC（62） VS NMIBC（126）		1.688		8.22e-06		4.495
ANXA6	Sanchez-Carbayo Bladder 2 （157）	MIBC（81） VS NMIBC（28）		2.814		2.65e-12		8.236
	Dyrskjot Bladder 3 （60）	MIBC（13） VS NMIBC（33）		1.787		0.002		3.193
	Lee Bladder（256）	MIBC（62） VS NMIBC（126）		0.407		0.342		1.006
ANXA7	Sanchez-Carbayo Bladder 2 （157）	MIBC（81） VS NMIBC（28）		1.342		0.000402		3.486
	Dyrskjot Bladder 3 （60）	MIBC（13） VS NMIBC（33）		1.227		0.065		1.549
	Lee Bladder（256）	MIBC（62） VS NMIBC（126）		1.158		0.057		1.595
ANXA8	Sanchez-Carbayo Bladder 2 （157）	MIBC（81） VS NMIBC（28）		2.32		0.002		3.067
	Dyrskjot Bladder 3 （60）	MIBC（13） VS NMIBC（33）		-1.041		0.578		-0.199
	Lee Bladder（256）	MIBC（62） VS NMIBC（126）		1.424		0.005		2.587
ANXA9	Sanchez-Carbayo Bladder 2 （157）	NMIBC（28） VS MIBC（81）		2.32		0.002		3.067
	Dyrskjot Bladder 3 （60）	NMIBC（33） VS MIBC（13）		1.074		0.578		0.387
	Lee Bladder（256）	NMIBC（126） VS MIBC（62）
ANXA10	Sanchez-Carbayo Bladder 2 （157）	NMIBC（28） VS MIBC（81）		26.103		2.09e-08		6.79
	Dyrskjot Bladder 3 （60）	NMIBC（33） VS MIBC（13）		1.518		0.184		0.916
	Lee Bladder（256）	NMIBC（126） VS MIBC（62）		3.378		2.72e-06		4.753
ANXA11	Sanchez-Carbayo Bladder 2 （157）	NMIBC（28） VS MIBC（81）		2.132		2.35e-08		6.307
	Dyrskjot Bladder 3 （60）	NMIBC（33） VS MIBC（13）		1.124		0.14		1.109
	Lee Bladder（256）	NMIBC（126） VS MIBC（62）		1.302		0.005		2.588
ANXA13	Sanchez-Carbayo Bladder 2 （157）	NMIBC（28） VS MIBC（81）		1.628		0.003		2.834
	Dyrskjot Bladder 3 （60）	NMIBC（33） VS MIBC（13）		1.115		0.05		1.694
	Lee Bladder（256）	NMIBC（126） VS MIBC（62）		1.022		0.075		1.453
There are three main reasons for using these three data sets : (1) The clinical information is queite detailed,including the pathological features(NMIBC or MIBC). (2) These three data sets cover the all genes studied in this paper. (3) The sample size is large.
