# Supplementary material for: Analysis of the Expression and Prognostic Value of Annexin Family Proteins in Bladder Cancer
Source: Front Genet. 2021 Aug 13;12:731625. doi: 10.3389/fgene.2021.731625 (PMC8414640; doi:10.3389/fgene.2021.731625)
Supplement: Supplementary file 2 [file Table_2.xlsx]

## Sheet: Sheet1
TABLE S2 | Co-expresses genes of ANXA family members(cBioPortal)
	Correlated Gene	Cytoband	Spearman's Correlation	p-Value	q-Value
ANXA1	CD109	6q13	0.689	1.08e-42	2.18e-38
	ANXA2P2	9p13.3	0.683	8.27e-42	5.61e-38
	S100A10	1q21.3	0.683	8.34e-42	5.61e-38
	PLS3	Xq23	0.678	5.98e-41	3.02e-37
	RGS20	8q11.23	0.665	6.46e-39	2.32e-35
	ANXA2	15q22.2	0.665	6.92e-39	2.32e-35
	PLK2	5q11.2	0.661	2.95e-38	8.49e-35
	LRRC8A	9q34.11	0.634	1.99e-34	4.45e-31
	CAV2	7q31.2	0.625	3.17e-33	6.39e-30
	AHNAK2	14q32.33	0.62	1.3e-32	2.35e-29
	SERPINB7	18q21.33	0.62	1.4e-32	2.35e-29
	ANXA2P1	4q31.3	0.616	4.84e-32	6.97e-29
	ITPRID2	2q31.3	0.61	2.18e-31	2.93e-28
	SERPINB2	18q21.33-q22.1	0.608	3.92e-31	4.93e-28
	DSP	6p24.3	0.608	4.56e-31	5.41e-28
	GSDMC	8q24.21	0.604	1.18e-30	1.32e-27
	CPA4	7q32.2	0.603	1.94e-30	2.06e-27
	CAV1	7q31.2	0.594	2.23e-29	2.25e-26
	CAPN2	1q41	0.586	1.63e-28	1.49e-25
	EMP1	12p13.1	0.582	5.24e-28	4.59e-25
	CORO1C	12q24.11	0.578	1.4e-27	1.18e-24
	IL1RAP	3q28	0.577	1.65e-27	1.33e-24
	EHD2	19q13.33	0.577	1.84e-27	1.42e-24
	ADAMTSL4	1q21.2	0.572	5.41e-27	3.63e-24
	F3	1p21.3	0.567	2.05e-26	1.27e-23
ANXA2	ANXA2P2	9p13.3	0.969	1.27e-178	2.56e-174
	ANXA2P1	4q31.3	0.895	2.55e-104	2.57e-100
	S100A10	1q21.3	0.786	6.89e-63	4.63e-59
	CD109	6q13	0.747	1.28e-53	5.17e-50
	CAPN2	1q41	0.736	2.65e-51	8.91e-48
	AHNAK2	14q32.33	0.727	1.19e-49	3e-46
	PLIN3	19p13.3	0.671	8.13e-40	1.17e-36
	F3	1p21.3	0.669	1.46e-39	1.84e-36
	KRT6B	12q13.13	0.669	1.78e-39	2.11e-36
	ANXA1	9q21.13	0.665	6.92e-39	6.53e-36
	TMEM45A	3q12.2	0.665	7.13e-39	6.53e-36
	CYTOR	2p11.2	0.665	7.59e-39	6.65e-36
	KRT6C	12q13.13	0.663	1.56e-38	1.26e-35
	ANXA2P3	10q21.3	0.661	2.56e-38	1.91e-35
	RALB	2q14.2	0.661	3.19e-38	2.3e-35
	CAV2	7q31.2	0.66	3.41e-38	2.36e-35
	MAP7D1	1p34.3	0.658	7.53e-38	4.9e-35
	KRT6A	12q13.13	0.655	1.76e-37	1.08e-34
	TEAD4	12p13.33	0.655	2.07e-37	1.2e-34
	ANXA5	4q27	0.655	2.09e-37	1.2e-34
	MIR4435-2HG	2q13	0.651	6.86e-37	3.64e-34
	PLAUR	19q13.31	0.649	1.49e-36	7.34e-34
	CD44	11p13	0.647	3.36e-36	1.54e-33
	CORO1C	12q24.11	0.642	1.51e-35	5.74e-33
	SERPINB7	18q21.33	0.642	1.6e-35	5.96e-33
ANXA3	F3	1p21.3	0.648	2.07e-36	4.16e-32
	MCUB	4q25	0.598	5.89e-30	5.94e-26
	MOB3B	9p21.2	0.594	2.04e-29	1.37e-25
	CD47	3q13.12	0.584	2.96e-28	1.19e-24
	ANXA2P2	9p13.3	0.58	7.81e-28	2.62e-24
	BMP2K	4q21.21	0.579	9.46e-28	2.72e-24
	ANXA2	15q22.2	0.573	5.16e-27	1.16e-23
	CD274	9p24.1	0.568	1.58e-26	2.46e-23
	ACTBL2	5q11.2	0.568	1.6e-26	2.46e-23
	SOX9	17q24.3	0.568	1.84e-26	2.47e-23
	SLC39A8	4q24	0.564	3.88e-26	4.89e-23
	OPTN	10p13	0.561	8.37e-26	9.92e-23
	IFIT2	10q23.31	0.559	1.37e-25	1.54e-22
	MELTF	3q29	0.556	2.65e-25	2.67e-22
	ARNTL2	12p11.23	0.554	5.17e-25	4.96e-22
	LRRC42	1p32.3	0.553	5.65e-25	5.18e-22
	CD109	6q13	0.55	1.26e-24	1.11e-21
	ANXA2P1	4q31.3	0.549	1.61e-24	1.35e-21
	ICAM1	19p13.2	0.548	1.8e-24	1.45e-21
	SGMS2	4q25	0.547	2.47e-24	1.92e-21
	PRXL2C	9q22.33	0.547	2.57e-24	1.92e-21
	TARS	5p13.3	0.539	1.48e-23	1.03e-20
	TNFRSF12A	16p13.3	0.539	1.53e-23	1.03e-20
	CAV2	7q31.2	0.537	2.33e-23	1.49e-20
	NPC1	18q11.2	0.537	2.37e-23	1.49e-20
ANXA4	TTC39A	1p32.3	0.443	1.51e-15	3.04e-11
	RAB1A	2p14	0.428	1.67e-14	1.68e-10
	VGLL1	Xq26.3	0.423	3.19e-14	2.14e-10
	ANXA9	1q21.3	0.411	2.14e-13	1.06e-09
	PEX13	2p15	0.408	3.26e-13	1.1e-09
	ERP27	12p12.3	0.406	4.12e-13	1.19e-09
	SLC39A11	17q24.3-q25.1	0.399	1.17e-12	2.94e-09
	TOB1	17q21.33	0.393	2.64e-12	5.92e-09
	GFPT1	2p13.3	0.392	2.96e-12	5.97e-09
	RHPN2	19q13.11	0.39	4.06e-12	7.45e-09
	CD24	6q21	0.389	4.56e-12	7.67e-09
	TMEM214	2p23.3	0.387	6.08e-12	8.95e-09
	PPP1R21	2p16.3	0.387	6.22e-12	8.95e-09
	AFTPH	2p14	0.385	7.69e-12	1.03e-08
	ANKRD27	19q13.11	0.383	1.01e-11	1.27e-08
	RNF103	2p11.2	0.378	2.01e-11	2.38e-08
	BCO1	16q23.2	0.376	2.8e-11	3.14e-08
	PARD6B	20q13.13	0.371	5.05e-11	5.36e-08
	SPINT2	19q13.2	0.369	6.7e-11	6.75e-08
	ITSN2	2p23.3	0.367	8.13e-11	7.81e-08
	EIF2AK3	2p11.2	0.364	1.21e-10	1.02e-07
	SCP2	1p32.3	0.364	1.24e-10	1.02e-07
	C2ORF15	2q11.2	0.364	1.27e-10	1.02e-07
	PDXDC1	16p13.11	0.363	1.4e-10	1.09e-07
	ZNF28	19q13.41	0.36	1.91e-10	1.42e-07
ANXA5	GNB4	3q26.33	0.795	3.02e-65	6.1e-61
	CORO1C	12q24.11	0.748	6.85e-54	6.9e-50
	MSN	Xq12	0.746	1.98e-53	1.33e-49
	JAZF1	7p15.2-p15.1	0.744	4.65e-53	2.34e-49
	KATNAL1	13q12.3	0.739	4.54e-52	1.57e-48
	SGTB	5q12.3	0.739	5.28e-52	1.57e-48
	PPP1R18	6p21.33	0.739	5.45e-52	1.57e-48
	CAVIN1	17q21.2	0.738	8.44e-52	2.13e-48
	PRXL2C	9q22.33	0.737	1.62e-51	3.62e-48
	GPX8	5q11.2	0.733	8.46e-51	1.71e-47
	GLIPR1	12q21.2	0.733	9.65e-51	1.77e-47
	TNC	9q33.1	0.729	6.5e-50	1.09e-46
	CD109	6q13	0.718	7.74e-48	1.11e-44
	DEGS1	1q42.11	0.717	9.03e-48	1.21e-44
	RAB31	18p11.22	0.713	5.72e-47	7.2e-44
	NEK6	9q33.3	0.711	1.31e-46	1.55e-43
	TGFBI	5q31.1	0.71	2.12e-46	2.38e-43
	CLIC4	1p36.11	0.708	4.39e-46	4.66e-43
	PDCD1LG2	9p24.1	0.707	6.82e-46	6.55e-43
	OSMR	5p13.1	0.704	2.32e-45	2.08e-42
	SIRPA	20p13	0.704	2.38e-45	2.08e-42
	ST3GAL6	3q12.1	0.703	3.72e-45	3.12e-42
	MT2A	16q13	0.703	4.57e-45	3.69e-42
	ACTN1	14q24.1|14q22-q24	0.702	5.65e-45	4.38e-42
	GPR176	15q14-q15.1	0.701	7.38e-45	5.47e-42
ANXA6	VIM	10p13	0.918	2.44e-119	4.92e-115
	GYPC	2q14.3	0.917	1.27e-118	1.28e-114
	COL6A2	21q22.3	0.916	7.81e-118	5.25e-114
	IFFO1	12p13.31	0.898	2.12e-106	1.07e-102
	EMILIN1	2p23.3	0.893	3.01e-103	1.21e-99
	CCDC80	3q13.2	0.881	6.55e-97	2.2e-93
	MSRB3	12q14.3	0.879	5.93e-96	1.71e-92
	ZEB2	2q22.3	0.876	1.49e-94	3.76e-91
	CNRIP1	2p14	0.876	2.97e-94	6.65e-91
	CAVIN1	17q21.2	0.871	6.33e-92	1.28e-88
	CALD1	7q33	0.868	9.46e-91	1.73e-87
	GPC6	13q31.3-q32.1	0.868	1.12e-90	1.88e-87
	MIR100HG	11q24.1	0.867	3.28e-90	5.09e-87
	OLFML3	1p13.2	0.866	7.98e-90	1.15e-86
	GFPT2	5q35.3	0.864	3.26e-89	4.38e-86
	NNMT	11q23.2	0.864	3.75e-89	4.73e-86
	KIAA1755	20q11.23	0.864	6.12e-89	7.26e-86
	COL6A3	2q37.3	0.863	9.73e-89	1.09e-85
	AEBP1	7p13	0.863	1.88e-88	1.99e-85
	STK32B	4p16.2	0.862	3.17e-88	3.2e-85
	TGFB3	14q24.3	0.861	6.1e-88	5.86e-85
	WIPF1	2q31.1	0.861	9.54e-88	8.74e-85
	PRRX1	1q24.2	0.86	2.28e-87	1.99e-84
	HIC1	17p13.3	0.859	5.37e-87	4.51e-84
	TAGLN	11q23.3	0.859	9.91e-87	7.99e-84
ANXA7	VPS26A	10q22.1	0.709	2.89e-46	5.83e-42
	KIF1BP	10q22.1	0.652	4.85e-37	4.89e-33
	ASCC1	10q22.1	0.591	4.88e-29	3.28e-25
	REEP3	10q21.3	0.58	7.47e-28	3.77e-24
	DDX50	10q22.1	0.575	2.64e-27	1.06e-23
	NRBF2	10q21.3	0.574	3.33e-27	1.12e-23
	GHITM	10q23.1	0.563	6.07e-26	1.75e-22
	ECD	10q22.2	0.54	1.08e-23	2.73e-20
	CCDC6	10q21.2	0.521	7.06e-22	1.58e-18
	SAR1A	10q22.1	0.511	5.32e-21	1.07e-17
	PSAP	10q22.1	0.504	2.44e-20	4.09e-17
	SAMD8	10q22.2	0.5	4.91e-20	7.62e-17
	LIPA	10q23.31	0.497	9.72e-20	1.4e-16
	AP3M1	10q22.2	0.491	3.23e-19	4.34e-16
	DDX21	10q22.1	0.486	8.11e-19	9.1e-16
	PPP3CB	10q22.2	0.486	8.12e-19	9.1e-16
	CHUK	10q24.31	0.485	9.41e-19	9.99e-16
	MCMBP	10q26.11	0.477	3.91e-18	3.94e-15
	ABRAXAS2	10q26.13	0.464	4.43e-17	3.58e-14
	FAM45BP	Xq26.1	0.458	1.16e-16	9.01e-14
	RRAGC	1p34.3	0.456	1.75e-16	1.26e-13
	FUT11	10q22.2	0.455	1.82e-16	1.27e-13
	XPNPEP1	10q25.1	0.453	2.56e-16	1.67e-13
	CCSER2	10q23.1	0.445	1.02e-15	5.03e-13
	WAPL	10q23.2	0.444	1.23e-15	5.72e-13
ANXA8	GJB3	1p34.3	0.622	7.72e-33	1.56e-28
	GJB5	1p34.3	0.615	6.24e-32	6.29e-28
	TNS4	17q21.2	0.6	3.69e-30	2.48e-26
	KRT17	17q21.2	0.591	4.74e-29	2.39e-25
	ARL4D	17q21.31	0.568	1.65e-26	5.61e-23
	PPP1R13L	19q13.32	0.568	1.67e-26	5.61e-23
	HNRNPA1P33	10q11.22	0.566	2.97e-26	8.54e-23
	DUSP7	3p21.2	0.557	2.37e-25	5.41e-22
	ANXA8L1	10q11.22	0.557	2.42e-25	5.41e-22
	FAM83A	8q24.13	0.553	6.05e-25	1.22e-21
	TRIM29	11q23.3	0.549	1.63e-24	2.98e-21
	C10ORF55	10q22.2	0.539	1.54e-23	2.58e-20
	TFAP2A	6p24.3	0.537	2.14e-23	3.32e-20
	MEAK7	16q24.1	0.537	2.57e-23	3.52e-20
	LAMB3	1q32.2	0.536	2.62e-23	3.52e-20
	SERPINB5	18q21.33	0.535	3.71e-23	4.68e-20
	SFN	1p36.11	0.527	1.87e-22	2.1e-19
	TUBA4A	2q35	0.526	2.41e-22	2.56e-19
	HES2	1p36.31	0.524	4.33e-22	4.36e-19
	ITGB4	17q25.1	0.523	4.65e-22	4.46e-19
	FAM83A-AS1	8q24.13	0.516	2.03e-21	1.86e-18
	CLCA2	1p22.3	0.511	6.33e-21	5.55e-18
	WNT7A	3p25.1	0.51	6.95e-21	5.84e-18
	FAT2	5q33.1	0.51	7.39e-21	5.96e-18
	PKP3	11p15.5	0.509	9.4e-21	7.29e-18
ANXA9	GDPD3	16p11.2	0.751	1.17e-54	2.37e-50
	CGN	1q21.3	0.725	4.08e-49	4.11e-45
	SMIM5	17q25.1	0.707	7.46e-46	5.01e-42
	KLHDC7A	1p36.13	0.695	1e-43	5.06e-40
	CLDN4	7q11.23	0.685	3.87e-42	1.56e-38
	ERBB2	17q12	0.681	1.78e-41	5.83e-38
	VGLL1	Xq26.3	0.681	2.02e-41	5.83e-38
	UPK2	11q23.3	0.678	5.44e-41	1.37e-37
	SLC30A2	1p36.11	0.674	2.54e-40	5.7e-37
	TTC39A	1p32.3	0.673	4.1e-40	8.26e-37
	TMEM125	1p34.2	0.664	9.68e-39	1.77e-35
	TJP3	19p13.3	0.658	8.27e-38	1.39e-34
	PARD6B	20q13.13	0.657	1.18e-37	1.83e-34
	PALM3	19p13.12	0.653	3.47e-37	4.99e-34
	ERP27	12p12.3	0.651	7.04e-37	9.46e-34
	MUC20	3q29	0.651	8.87e-37	1.12e-33
	SLC37A1	21q22.3	0.646	4.34e-36	5.14e-33
	UPK3A	22q13.31	0.645	5.23e-36	5.86e-33
	CAPN5	11q13.5	0.636	8.84e-35	9.38e-32
	PRR15L	17q21.32	0.629	9.1e-34	9.17e-31
	SLC9A4	2q12.1	0.628	1.07e-33	1.03e-30
	MAGI1	3p14.1	0.625	2.8e-33	2.56e-30
	BICDL2	16p13.3	0.624	3.48e-33	3.05e-30
	ACOX1	17q25.1	0.623	5.22e-33	4.38e-30
	TMPRSS2	21q22.3	0.619	1.76e-32	1.42e-29
ANXA10	CLCA4	1p22.3	0.636	1.01e-34	2.04e-30
	SHH	7q36.3	0.621	8.49e-33	8.56e-29
	HSD17B2	16q23.3	0.614	6.81e-32	4.58e-28
	SLITRK6	13q31.1	0.606	6.52e-31	3.29e-27
	MECOM	3q26.2	0.582	5.1e-28	2.06e-24
	AGR2	7p21.1	0.579	1.03e-27	3.47e-24
	PLCD3	17q21.31	0.57	9.4e-27	2.71e-23
	BTBD16	10q26.13	0.568	1.68e-26	4.22e-23
	TRERF1	6p21.1	0.564	3.89e-26	8.7e-23
	SMAD3	15q22.33	0.564	4.53e-26	9.14e-23
	TMPRSS4	11q23.3	0.563	5.44e-26	9.98e-23
	CYP4F35P	18p11.21	0.56	1.07e-25	1.79e-22
	TRIM31	6p22.1	0.54	1.23e-23	1.9e-20
	WNT7B	22q13.31	0.538	1.93e-23	2.78e-20
	MMD	17q22	-0.535	3.83e-23	5.15e-20
	UGT1A1	2q37.1	0.532	6.79e-23	8.41e-20
	SSH3	11q13.2	0.532	7.09e-23	8.41e-20
	GPX2	14q23.3	0.531	8.73e-23	9.78e-20
	TMC7	16p12.3	0.531	9.31e-23	9.88e-20
	SPOCD1	1p35.2	0.527	2.08e-22	2.09e-19
	NSG1	4p16.3	0.526	2.31e-22	2.21e-19
	PLA2G10	16p13.12	0.525	3.32e-22	3.05e-19
	GLIPR2	9p13.3	-0.523	4.95e-22	4.34e-19
	BHLHE41	12p12.1	0.521	6.93e-22	5.82e-19
	CBR4	4q32.3	0.52	8.98e-22	7.24e-19
ANXA11	TSPAN14	10q23.1	0.509	9.13e-21	1.84e-16
	TSPAN15	10q22.1	0.501	4.75e-20	4.79e-16
	MUC20	3q29	0.495	1.5e-19	1.01e-15
	ANAPC16	10q22.1	0.487	6.26e-19	3.02e-15
	TMBIM1	2q35	0.486	7.48e-19	3.02e-15
	ABHD11-AS1	7q11.23	0.484	1.13e-18	3.81e-15
	DNAJB12	10q22.1	0.479	2.94e-18	8.39e-15
	RBPMS	8p12	0.478	3.52e-18	8.39e-15
	CIB1	15q26.1	0.478	3.74e-18	8.39e-15
	VILL	3p22.2	0.476	4.92e-18	9.93e-15
	EPS8L1	19q13.42	0.474	6.93e-18	1.27e-14
	VSIR	10q22.1	0.472	9.97e-18	1.61e-14
	LPCAT4	15q14	0.453	2.69e-16	3.19e-13
	PDLIM1	10q23.33	0.453	2.76e-16	3.19e-13
	S100P	4p16.1	0.453	2.85e-16	3.19e-13
	PWWP2B	10q26.3	0.45	4.94e-16	4.93e-13
	TRIM8	10q24.32	0.449	5.14e-16	4.93e-13
	ADGRF1	6p12.3|6	0.446	8.54e-16	6.93e-13
	FBXW4	10q24.32	0.444	1.32e-15	1.02e-12
	TACSTD2	1p32.1	0.439	2.67e-15	1.86e-12
	PRXL2A	10q23.1	0.435	5.1e-15	3.23e-12
	AGFG2	7q22.1	0.434	5.87e-15	3.38e-12
	LIPH	3q27.2	0.433	7.1e-15	3.87e-12
	UNC93B1	11q13.2	0.43	1.25e-14	5.7e-12
	SLC16A5	17q25.1	0.428	1.69e-14	7.24e-12
ANXA13	FBXO32	8q24.13	0.682	1.28e-41	2.59e-37
	SFRP2	4q31.3	0.64	2.46e-35	2.23e-31
	ROR2	9q22.31	0.639	3.32e-35	2.23e-31
	C1S	12p13.31	0.625	3.22e-33	1.62e-29
	RUBCNL	13q14.13	0.623	4.63e-33	1.86e-29
	BNC2	9p22.3-p22.2	0.623	5.52e-33	1.86e-29
	CALD1	7q33	0.62	1.4e-32	3.56e-29
	TPM1	15q22.2	0.62	1.41e-32	3.56e-29
	MSRB3	12q14.3	0.619	1.75e-32	3.93e-29
	PRRX1	1q24.2	0.618	2.63e-32	5.31e-29
	ANGPTL1	1q25.2	0.616	4.84e-32	8.87e-29
	TGFB3	14q24.3	0.612	1.51e-31	2.53e-28
	C1R	12p13.31	0.611	1.66e-31	2.58e-28
	CRYAB	11q23.1	0.61	2.63e-31	3.79e-28
	COL16A1	1p35.2	0.607	6.31e-31	8.48e-28
	PRUNE2	9q21.2	0.605	1.01e-30	1.27e-27
	PTGS1	9q33.2	0.604	1.32e-30	1.56e-27
	LMCD1	3p25.3	0.604	1.4e-30	1.57e-27
	MYLK	3q21.1	0.603	1.58e-30	1.67e-27
	AOX1	2q33.1	0.603	1.82e-30	1.83e-27
	KIAA1755	20q11.23	0.602	2.31e-30	2.15e-27
	HEPH	Xq12	0.602	2.44e-30	2.15e-27
	CCDC80	3q13.2	0.602	2.46e-30	2.15e-27
	OLFML3	1p13.2	0.601	2.68e-30	2.25e-27
	PLN	6q22.31	0.6	4.44e-30	3.58e-27
