# Supplementary material for: Analysis of the Expression and Prognostic Value of Annexin Family Proteins in Bladder Cancer
Source: Front Genet. 2021 Aug 13;12:731625. doi: 10.3389/fgene.2021.731625 (PMC8414640; doi:10.3389/fgene.2021.731625)
Supplement: Supplementary file 3 [file Table_3.xlsx]

## Sheet: Sheet1
TABLE S3 | Co-expresses genes of ANXA family members(cBioPortal)
Dataset	Accession Number	Data Link(s)
Dyrskjot Bladder 3 （60）	GSE3167	http://www.ncbi.nlm.nih.gov/geo/query/acc.cgi?acc=GSE3167
Sanchez-Carbayo Bladder 2 （157）	No accession number（The data set is available in the article supplement table 10）	https://ascopubs.org/doi/suppl/10.1200/JCO.2005.03.2375
Lee Bladder（256）	GSE13507	http://www.ncbi.nlm.nih.gov/geo/query/acc.cgi?acc=GSE13507
