# Supplementary material for: Analysis of the Expression and Prognostic Value of Annexin Family Proteins in Bladder Cancer
Source: Front Genet. 2021 Aug 13;12:731625. doi: 10.3389/fgene.2021.731625 (PMC8414640; doi:10.3389/fgene.2021.731625)
Supplement: Supplementary file 4 [file Table_4.xlsx]

## Sheet: Sheet1
TABLE S4 | Quantitative analysis results of the expression of ANXA family members
	Normal	Low grade BC	High grade BC	All grade BC	p-Value(three groups)	p-Value(low vs high)	p-Value(all grade BC vs normal)
ANXA1	6±0	2±0	5.3±1.155	3.667±1.97	0.007	0.0075	0.0875
ANXA2	7±1.732	6±0	7±1.732	6.5±1.23	0.627	0.3739	0.63
ANXA3	3.33±2.309	0	4.33±1.53	2.17±2.56	0.0365	0.008	0.5293
ANXA4	5.33±1.16	6±0	6±0	6±0	0.429	1	0.1705
ANXA5	0.67±1.16	0±0	1±1	0.5±0.837	0.429	0.1583	0.8089
ANXA6	0±0	0±0	3.33±3.06	1.67±2.66	0.095	0.1318	0.329
ANXA7	6±0	4.67±2.31	3.33±3.06	4±2.53	0.5235	0.579	0.3297
ANXA9	6±0	3±1.73	2.67±3.06	2.83±2.23	0.166	0.8774	0.049
ANXA10	4±0	8±1.73	2±3.46	5±4.1	0.0729	0.055	0.7545
ANXA11	9±0	3.67±2.08	0.67±1.16	2.167±2.23	0.0009	0.0944	0.0014
ANXA13	1.33±1.16	0.67±1.16	1.33±1.16	1±1.095	0.729	0.5185	0.685
