# Supplementary material for: Analysis of the Expression and Prognostic Value of Annexin Family Proteins in Bladder Cancer
Source: Front Genet. 2021 Aug 13;12:731625. doi: 10.3389/fgene.2021.731625 (PMC8414640; doi:10.3389/fgene.2021.731625)
Supplement: Supplementary file 5 [file Table_5.xlsx]

## Sheet: Sheet1
TABLE S5 | Quantitative analysis of the expression of ANXA family members
ANXA1	Normal	Sample 1	Sample 2	Sample 3	Low grade BC	Sample 1	Sample 2	Sample 3	High grade BC	Sample 1	Sample 2	Sample 3
	Patient id:	1761	1798	3384	Patient id:	4719	4719	4467	Patient id:	3517	1984	1906
Extent of staining		>75%	>75%	>75%		<25%	<25%	<25%		75%-25%	>75%	>75%
Intensity of staining		Moderate	Moderate	Moderate		Moderate	Moderate	Moderate		Moderate	Moderate	Moderate
EI score		6	6	6		2	2	2		4	6	6
ANXA2	Normal	Sample 1	Sample 2	Sample 3	Low grade BC	Sample 1	Sample 2	Sample 3	High grade BC	Sample 1	Sample 2	Sample 3
	Patient id:	3497	1921	2311	Patient id:	2469	2469	799	Patient id:	1906	1984	1760
Extent of staining		>75%	>75%	>75%		>75%	>75%	>75%		>75%	>75%	75%-25%
Intensity of staining		Strong	Moderate	Moderate		Moderate	Moderate	Moderate		Strong	Moderate	Strong
EI score		9	6	6		6	6	6		9	6	6
ANXA3	Normal	Sample 1	Sample 2	Sample 3	Low grade BC	Sample 1	Sample 2	Sample 3	High grade BC	Sample 1	Sample 2	Sample 3
	Patient id:	3497	3184	2311	Patient id:	3265	1774	1774	Patient id:	3112	3184	2053
Extent of staining		<25%	<25%	>75%		None	None	None		>75%	>75%	75%-25%
Intensity of staining		Moderate	Moderate	Moderate		Negative	Negative	Negative		Weak	Moderate	Moderate
EI score		2	2	6		0	0	0		3	6	4
ANXA4	Normal	Sample 1	Sample 2	Sample 3	Low grade BC	Sample 1	Sample 2	Sample 3	High grade BC	Sample 1	Sample 2	Sample 3
	Patient id:	2311	1921	2311	Patient id:	3265	1774	1723	Patient id:	2031	1871	1984
Extent of staining		>75%	>75%	75%-25%		>75%	>75%	>75%		>75%	>75%	>75%
Intensity of staining		Moderate	Moderate	Moderate		Moderate	Moderate	Moderate		Moderate	Moderate	Moderate
EI score		6	6	4		6	6	6		6	6	6
ANXA5	Normal	Sample 1	Sample 2	Sample 3	Low grade BC	Sample 1	Sample 2	Sample 3	High grade BC	Sample 1	Sample 2	Sample 3
	Patient id:	3465	1906	2472	Patient id:	944	2469	4678	Patient id:	3516	1984	1651
Extent of staining		None	None	<25%		None	None	None		<25%	None	<25%
Intensity of staining		Negative	Negative	Moderate		Negative	Negative	Negative		Weak	Negative	Moderate
EI score		0	0	2		0	0	0		1	0	2
ANXA6	Normal	Sample 1	Sample 2	Sample 3	Low grade BC	Sample 1	Sample 2	Sample 3	High grade BC	Sample 1	Sample 2	Sample 3
	Patient id:	3186	1921	2053	Patient id:	662	3265	1774	Patient id:	1906	2311	1824
Extent of staining		None	None	None		None	None	None		>75%	None	75%-25%
Intensity of staining		Negative	Negative	Negative		Negative	Negative	Negative		Moderate	Negative	Moderate
EI score		0	0	0		0	0	0		6	0	4
ANXA7	Normal	Sample 1	Sample 2	Sample 3	Low grade BC	Sample 1	Sample 2	Sample 3	High grade BC	Sample 1	Sample 2	Sample 3
	Patient id:	1921	2311	-	Patient id:	1723	1723	1774	Patient id:	1441	2053	3002
Extent of staining		>75%	>75%	-		>75%	>75%	<25%		>75%	None	75%-25%
Intensity of staining		Moderate	Moderate	-		Moderate	Moderate	Moderate		Moderate	Negative	Moderate
EI score		6	6			6	6	2		6	0	4
ANXA9	Normal	Sample 1	Sample 2	Sample 3	Low grade BC	Sample 1	Sample 2	Sample 3	High grade BC	Sample 1	Sample 2	Sample 3
	Patient id:	3543	2198	3543	Patient id:	1774	3265	1774	Patient id:	3112	2311	2053
Extent of staining		>75%	>75%	75%-25%		75%-25%	75%-25%	<25%		None	>75%	<25%
Intensity of staining		Moderate	Moderate	Strong		Moderate	Moderate	Weak		Negative	Moderate	Moderate
EI score		6	6	6		4	4	1		0	6	2
ANXA10	Normal	Sample 1	Sample 2	Sample 3	Low grade BC	Sample 1	Sample 2	Sample 3	High grade BC	Sample 1	Sample 2	Sample 3
	Patient id:	3517	1921	-	Patient id:	5255	5198	3272	Patient id:	3516	3465	5575
Extent of staining		75%-25%	75%-25%	-		>75%	>75%	75%-25%		75%-25%	None	None
Intensity of staining		Moderate	Moderate	-		Strong	Strong	Strong		Strong	Negative	Negative
EI score		4	4			9	9	6		6	0	0
ANXA11	Normal	Sample 1	Sample 2	Sample 3	Low grade BC	Sample 1	Sample 2	Sample 3	High grade BC	Sample 1	Sample 2	Sample 3
	Patient id:	1870	1921	3184	Patient id:	1774	3265	3272	Patient id:	3112	3517	2031
Extent of staining		>75%	>75%	>75%		>75%	75%-25%	>75%		None	None	75%-25%
Intensity of staining		Strong	Strong	Strong		Weak	Weak	Moderate		Negative	Negative	Weak
EI score		9	9	9		3	2	6		0	0	2
ANXA13	Normal	Sample 1	Sample 2	Sample 3	Low grade BC	Sample 1	Sample 2	Sample 3	High grade BC	Sample 1	Sample 2	Sample 3
	Patient id:	4790	3517	2023	Patient id:	5056	5057	5055	Patient id:	3517	1906	4938
Extent of staining		75%-25%	None	75%-25%		None	75%-25%	None		None	75%-25%	75%-25%
Intensity of staining		Weak	Negative	Weak		Negative	Weak	Negative		Negative	Weak	Weak
EI score		2	0	2		0	2	0		0	2	2
